# Supplementary material for: The Importance of Using Multiple Approaches for Identifying Emerging Invasive Species: The Case of the Rasberry Crazy Ant in the United States
Source: PLoS One. 2012 Sep 19;7(9):e45314. doi: 10.1371/journal.pone.0045314 (PMC3462614; doi:10.1371/journal.pone.0045314)
Supplement: Table S1 — Morphometric data. For specimens where GPS coordinates were not provided on the label (indicated by an asterisk), when possible we estimated the GPS data based on the collection information. Specimens highlighted in red were excluded from DAPC due to missing data points. (XLS) [file pone.0045314.s001.xls]

## Sheet: morphometric
Population Sample	No. workers measured	Collection Site	Latitude	Longitude	Date Collected	Institution	Specimen Codes (USNM unless otherwise specified)		Head Length	Head Width	Eye Length	Scape Length	Pronotum Width	Weber's Length	Gaster Length	Profemur Length	Propodeum Height	Scape Setae	Pronotum Setae	Mesonotum Setae	Profemur Width	Total Length
vividula01	1	AZ, Maricopa Co., Phoenix	33°26.903' *	112°4.442' *	1953.viii.16	USNM	00693491-A		0.671	0.5772	0.176	0.744	0.434	0.817	0.97	0.735	0.265	0	2	3	0.176	2.458
vividula02	1	TX, Brown Co., Brownwood	31°42.559' *	98°59.47' *	1938	USNM	00693490-A		0.586	0.534	0.137	0.674	0.427	0.711	0.946	0.622	0.214	4	4	2	0.17	2.243
vividula03	2	TX, Harris Co., Houston	29°45.773' *	95°22.984' *	1934.ii.28	USNM	00693499-B, 00693499-A		0.627	0.502	0.144	0.643	0.464	0.742	1.03	0.603	0.206	6	3	2.5	0.302	2.416
vividula04	1	OK, Wagoner Co., Chouteau Lock and Dam	35°51' *	95°22' *	1987.vi.15	MCZC	00693535-B		0.655	0.54	0.162	0.784	0.397	0.799	1.147	0.559	0.296	7	4	3	0.174	2.601
vividula05	3	NM, Hidalgo Co., 0.8 mi NW Jct Rt 80 on Rt 533	31°56' *	108°43' *	1992.viii.7	MCZC	00693537-A, 00693607-A, 00693607-B		0.624	0.516	0.179	0.671	0.398	0.746	0.934	0.55	0.116	5.333	3.667	2.333	0.144	2.304
vividula06	2	TX, Jeff Davis Co., Davis Mtns, 5.3 mi W state park entrance on Rt 118	30°28' *	103°58' *	1987.vi.17	MCZC	00693556-A, 00751253-A		0.594	0.493	0.158	0.642	0.356	0.712	0.86	0.491	0.264	6	4	3	0.146	2.165
vividula07	2	AZ, Santa Cruz Co., Pajarito Mtns, 7.3 mi SW Jct Rt 289 on FSR 39	31°25.53' *	111°9.85' *	1999.viii.28	MCZC	00693557-A, 00751254-A		0.677	0.6	0.172	0.791	0.425	0.857	1.039	0.617	0.276	6.5	4	3.5	0.178	2.572
vividula08	1	TX, Real Co., 13 KS Leakey	29°37' *	99°45' *	1990.iii.15	WMC	693640		0.559		0.146	0.627	0.34	0.637	0.769	0.507	0.244	7	4	2	0.136	1.695
vividula09	1	TX, Hudapeth Co., 25 km SW Van Horn	30°52' *	104°59' *	1991.ix.15	WMC	693642		0.624	0.523	0.165	0.659	0.374	0.708		0.523	0.212	2	4	2	0.16
vividula10	1	NC, Wake Co., Raleigh	35°46' *	78°38' *	1975	MCZC	751255		0.647	0.647	0.188	0.706	0.402	0.683	0.824	0.549	0.25	5	4	3	0.179	2.154
vividula11	1	OH, Franklin Co., Columbus	39°58' *	82°60' *		MCZC	00751256-A		0.598	0.515	0.167	0.676	0.382	0.702	0.732	0.539	0.275	7	4	3	0.167	2.032
vividula12	2	AZ, Maricopa Co., Tempe	32°22.815'	111°54.199'	2006.x.11	TUENT	00754814, 00754815		0.601	0.475	0.17	0.683	0.386	0.726	1.033	0.537	0.224	4.5	4	2.5	0.153	2.359
terricola01	4	TX, Victoria Co., Victoria	28°48' *	97°0' *	1940.ix.17	USNM	00693494-A, 00693495-B, 0093494-B, 00693495-C		0.579	0.51	0.134	0.655	0.387	0.748	0.875	0.526	0.181	6.333	1.333	1.667	0.124	2.2
terricola02	2	AZ, Cochise Co., Chiricahua Mtns, 4.2 mi WNW Jct FSR 42 on FSR 42 B	31°52' *	109°13' *	1992.vii.29	MCZC	00693529-A, 00693604-A		0.605	0.5	0.129	0.689	0.375	0.683	0.847	0.519	0.219	4	4.5	3	0.146	2.134
terricola03	3	AZ, Cochise Co., Huachaca Mtns, 7 mi WNW Montezuma Pass	32°22' *	110°24' *	1991.vii.31	MCZC	00693530-A, 00693530-B, 00693605-A		0.613	0.518	0.134	0.695	0.397	0.667	0.839	0.535	0.226	3.667	4.333	3	0.155	2.119
terricola04	1	TX, Brooks Co., 1.5 mi NW Falfurias	27°15' *	98°10' *	1966.xii.24	MCZC	00693531-C		0.597	0.491	0.169	0.702	0.381	0.608	0.833	0.507	0.216	8	6	2	0.155	2.038
terricola05	2	TN, Sevier Co., Great Smoky Mtn N P	35°41' *	83°32' *		MEMU	00693598, 00693599		0.641	0.553	0.174	0.739	0.391	0.758	1.22	0.599	0.214	9	2.5	2	0.16	2.618
terricola06	2	MO, Franklin Co., Shaw Arboretum nr Gray Summit	38°29' *	90°49' *	1990.iv.28	MCZC	00693510-B, 00693510-C		0.597	0.504	0.146	0.667	0.391	0.703	0.923	0.532	0.23	6.5	3	2	0.15	2.222
terricola07	4	MO, Franklin Co.	38°29' *	92°19' *	1969.iii.23	MCZC	00693511-B, 00693511-C; 00693651-B, 00693651-C		0.628	0.535	0.156	0.713	0.388	0.711	0.791	0.551	0.233	6.25	3	2	0.159	1.932
terricola08	1	TX, Erath Co., Bluff Dale, 1 mi N Paluxy River	32°22' *	98°1' *	1978.v.19-26	WMC	693641		0.58	0.47	0.146		0.345	0.637	0.706	0.476	0.188		1	2	0.15
terricola09	1	AZ, Santa Cruz Co., 0.5 mi NE Bercich Ranch in tributary gully to Sunnyside Canyon	31°20' *	110°30' *	1989.viii.19	MCZC	00693532-A		0.605	0.49	0.136	0.657	0.385	0.671	0.939	0.539	0.207	6	4	2	0.129	2.215
terricola10	1	AZ, Cochise Co., Chiricahua Mtns, 3.8 mi NW FSR 42 on FSR 42B	31°52' *	109°12' *	1991.vii.27	MCZC	00693533-B		0.608	0.468	0.125	0.655	0.355	0.663	0.732	0.534	0.23	4	4	2	0.146	2.003
arenivaga01	2	FL, Highlands Co., Archbold Biological Station, Lake Placid	27°13' *	81°22' *	1943.viii.25	USNM	00693496-A, 00693496-C		0.55	0.434	0.141	0.571	0.355	0.664	0.745	0.499	0.232	0.5	3	2	0.12	1.962
arenivaga02	1	NJ, Ocean Co., Lakehurst	40°1' *	74°19' *	1988.v.14	USNM	00693502-C		0.702	0.635	0.169		0.431	0.868	0.914		0.22		4	3		2.484
arenivaga03	1	SC, Chesterfield Co., Carolina Sandhills National Wildlife Refuge	34°32'	80°14'	2009.vi.9	TUENT	536248		0.546	0.539	0.134	0.546	0.332	0.718	0.647	0.686	0.167	0	3	4		1.911
arenivaga04	1	NJ, Ocean Co., Lakehurst	40°0.869'	74°18.676'	2009.vi.9	TUENT	00693502-D		0.617	0.515	0.147	0.671	0.39	0.774	0.784	0.568	0.274	4	4	1		2.175
arenivaga05	1	FL, Highlands Co., Archbold Biological Station, S. Lake Placid	27°13' *	81°22' *	1995.ix.14	ARCH	00693585-A		0.613	0.5	0.165	0.755	0.385	0.789	0.817	0.601	0.301	4	3	2	0.15	2.219
arenivaga06	1	NY, Suffolk Co., Selden; Jct of Hawkins Rd and N Bicycle Path	40°52' *	73°2' *	1975.v.31	MCZC	00693586-C		0.627	0.549	0.188	0.714	0.395	0.696	0.939	0.51	0.215	6	5	3	0.15	2.262
arenivaga07	1	NJ, Burlington Co., Wharton Tract	40°54' *	74°34' *	1964.iii.24	MCZC	00693587-A		0.636	0.534	0.174	0.701	0.375	0.706	1.037	0.568	0.254	5	4	4	0.15	2.379
arenivaga08	1	NJ, Ocean Co., Lakehurst	40°1' *	74°19' *	1934.iv	LACM	00274410-B		0.659	0.562	0.19	0.696	0.397	0.794	0.868	0.627	0.238	4	7	3	0.175	2.321
arenivaga09	1	FL, Highlands Co., Sebring	27°30' *	81°26' *	1982.iii.22	LACM	00274405-C		0.598	0.534	0.188	0.694	0.39	0.745	0.878	0.585	0.234	2	6	3	0.165	2.221
arenivaga10	1	MS, Choctaw Co., Tombigbee National Forest	33°13.567'	89°8.6'	2003.ix.11	MEMU	00693656-A		0.686	0.601	0.193	0.784	0.429	0.756	1.183	0.634	0.265	12	5	4	0.179	2.265
arenivaga11	1	MS, Noxubee Co., ~1 mi E of Macon	33°6.017'	88°31.233'	2007.vii.28	MEMU	693683		0.585	0.515	0.15	0.627	0.355	0.738	0.804	0.507	0.164	3	2	2	0.165	2.127
arenivaga12	1	MS, Stone Co., Wiggins	30°53.017'	89°2.6'	2004.viii.9	MEMU	00693684-A		0.647	0.598	0.16	0.708	0.409	0.793	0.744	0.627	0.226	6	4	4	0.188	2.184
arenivaga13	1	MS, Prentiss Co., Natchez Trace, mi 288.4	34°29.067'	88°23.7'	2003.v.27	MEMU	751260		0.657	0.588	0.188	0.781	0.439	0.794	0.853	0.657	0.232	8	5	3	0.16	2.304
arenivaga14	1	MS, Lauderdale Co., Point Brdge x Chunky River	32°18..567'	88°53.483'	2007.vi.6	MEMU	751261		0.634	0.568	0.172	0.725	0.417	0.769	0.784	0.592	0.244	10	5	4	0.136	2.187
arenivaga15	1	MS, Carroll Co., 1.5 mi west of Coila	33°28.917'	89°59.817'	2005.v.28	MEMU	751262		0.561	0.472	0.134	0.659	0.336	0.715	0.666	0.494	0.207	8	2	2	0.15	1.942
arenivaga16	1	MS, Chickasaw Co., Tombigbee NF	33°55.583'	88°51.217'	2003.vi.20-27	MEMU	751263		0.608	0.506	0.169	0.659	0.351	0.791	1.171	0.554	0.205	12	3	3	0.146	2.57
arenivaga17	1	FL, Duval Co., Jacksonville Zoo	30°24' *	81°39' *	1991.iv.20	ARCH	00751300-A		0.569	0.461	0.16	0.559	0.351	0.706	0.627	0.531	0.183	7	4	2	0.146	1.902
arenivaga18	1	FL, Lake Co.	28°42' *	81°47' *	1992.ii.28	ARCH	00751301-C		0.616	0.515	0.176	0.708	0.368	0.72	0.854	0.537	0.22	8	4	2	0.175	2.19
arenivaga19	1	FL, Suwannee Co., O'Brien	30°2' *	82°56' *	1992.i.3	ARCH	00751302-D		0.578	0.505	0.158	0.694	0.377	0.711	0.784	0.577	0.226	4	4	2	0.155	2.073
faisonensis01	7	FL, Liberty County, Torreya State Park	30°34.165'	84°56.309'	2008.x.3	TUENT	00536241-D, 00536242-B, 00693631, 00693632, 00536238-D, 00536239-D, 00536288-A		0.663	0.549	0.159	0.772	0.453	0.771	0.959	0.615	0.232	8	3.722	2.389	0.164	2.335
faisonensis02	1	NC, Durham Co., Durham	35°60' *	78°54' *	1993	MCZC	00536288-A		0.585	0.476	0.136	0.624	0.343	0.725	0.784	0.519	0.235	7	2	2	0.153	2.094
faisonensis03	1	MS, Jefferson Co., Natchez Trace Pkwy	31°43.42'	91°10.53'	2005.vii.8	MEMU	693600		0.601	0.488	0.146	0.689	0.4	0.698	0.725	0.562	0.193	8	3	2	0.16	2.204
faisonensis04	1	MS, Attala Co., 1 mi E of McCool	33°46.77'	89°23.25'	2005.v.23	MEMU	693601		0.666	0.53	0.18	0.71	0.396	0.745	0.729	0.597	0.282	8	3	2	0.155	2.14
faisonensis05	1	AL, DeKalb Co., DeSoto St. Pk	34°29.93'	85°37.1'	2005.v.13	MEMU	693602		0.624	0.525	0.165	0.725	0.366	0.745	0.715	0.549	0.212	7	3	3	0.15	2.084
faisonensis06	1	MS, Oktibbeha Co., 3 mi E of Starkville	33°25.28'	88°44.75'	2002.x.26	MEMU	693603		0.592	0.479	0.15	0.671	0.352	0.593	0.666	0.538	0.198	8	2	2	0.14	1.851
faisonensis07	1	NC, Stanly Co., Morrow Mtn St Pk	35°22' *	80°05' *	1969.viii.22	MCZC	00693513-B		0.686	0.546	0.165	0.744	0.408	0.817	0.794	0.254	0.254	8	3	3	0.165	2.297
faisonensis08	1	MD, Anne Arundel Co., Chesapeake Bay Center for Environmental Studies	38°57' *	76°33' *	1975.ix.21	LACM	00274416-B		0.64	0.441	0.165	0.745	0.384	0.736	1.147	0.578	0.167	7	5	3	0.165	2.523
faisonensis09	1	NC, Edgecombe Co., Rocky Mount	35°56' *	77°47' *	1937.iv.22	LACM	00274420-A		0.593	0.506	0.146	0.632	0.372	0.644	1.225	0.554		5	6	2	0.155	2.462
faisonensis10	1	AL, Mobile Co., Spring Hill	31°22' *	86°47' *	1929.v.31	LACM	00274418-A		0.627	0.506	0.125	0.702	0.397	0.735	0.927	0.549	0.203	7	3	3	0.141	2.184
faisonensis11	1	FL, Leon Co., Tall Timbers Res Station, Anders Branch	30°40' *	84°15' *	1978.x.31	LACM	00274417-A		0.598	0.5	0.141	0.741	0.348	0.679	0.907	0.577	0.284	9	3	2	0.15	2.158
faisonensis12	1	FL, Monroe Co., Vaca Key, Marathon, Crane Pt Nat Ctr	24°43' *	81°05' *	2009.viii.26	TUENT	693630		0.622	0.528	0.16	0.733	0.398	0.706	0.83	0.573	0.234	12	4	2	0.157	2.177
parvula01	1	MD, Prince George's Co., Bowie	39°0' *	76°47' *	1968.vi.2	LACM	LACM ENT 274427-A		0.598	0.512	0.14	0.666	0.359	0.686	0.647	0.627	0.235	0	4	3	0.145	1.931
parvula02	1	IN, Miller Co.	39°28' *	87°8'	1932.v.7	LACM	LACM ENT 274428 (inside)		0.561	0.506	0.15	0.634	0.216	0.725	0.921	0.515	0.207	0	5	3	0.159	2.207
parvula03	1	NC, Nash Co., Middlesex	35°47' *	78°12.233'	1937.iv.22	LACM	LACM ENT 274425-B		0.555	0.488	0.165	0.657	0.351	0.735	0.992	0.51	0.235	0	4	2	0.141	2.282
parvula04	1	NB, McPherson Co.	38°22' *	97°38.985'	1973.vii.2	LACM	LACM ENT 274429-B		0.578	0.512	0.155	0.647	0.367	0.706	0.823	0.671	0.202	0	5	2	0.146	2.107
parvula05	2	MA, Plymouth Co., Myles Standish St. For.	41°54' *	70°40'	1987.iii.25	MCZC	00536295-A, 00693609-A		0.621	0.541	0.17	0.654	0.4	0.711	0.668	0.529	0.208	0	3	2.5	0.175	2
parvula06	1	MN, Reno Co.	43°36' *	91°16.5'	1935.viii.25	MCZC	00693579-A		0.607	0.513	0.135	0.614	0.371	0.706	0.654	0.472	0.284	0	2	2	0.122	1.967
parvula07	1	TN, Cocke Co., Great Smoky Mountains National Park; 0.5 mi SSE Jct Rt 32 on Cosby Cmpgrd Rd	35°47' *	83°13'	1999.vii.2	MCZC	00693580-A		0.624	0.515	0.174	0.69	0.398	0.732	0.952	0.515	0.3	0	3	3	0.165	2.308
parvula08	1	WI, Waushara Co.	44°8' *	89°13'	2002.vi.20	ARCH	751803		0.604	0.523	0.165	0.64	0.34	0.715	0.643	0.507	0.256	0	4	2	0.148	1.962
parvula09	2	GA, Emanuel Co., Swainsboro, Ohoopee Dunes	32°35' *	82°20'	2002.vi.19	ARCH	00751304-E, 00693654		0.549	0.454	0.151	0.581	0.339	0.613	0.701	0.48	0.204	0	2.5	2	0.131	1.633
parvula10	1	FL, Citrus Co., 12 mi NW of Brooksville	28°41' *	82°16'	2002.v.11	ARCH	751306		0.608	0.495	0.165	0.632	0.37	0.617	0.568	0.523	0.22	0	3	2	0.15	1.793
parvula11	1	OK, Choctaw Co., Schooler Lake	34°6' *	95°22' *	1965.viii.14-15	MCZC	00693608-B		0.568	0.473	0.141	0.604	0.37	0.632		0.47	0.259	0	2	2	0.146	1.2
parvula12	2	TX, Walker Co., Sam Houston Nat. For.; 11 mi SW Jct. Rt 30 on Farm Rd	30°32' *	95°23' *	1999.vii.2	MCZC	00536293-A, 00536294-A		0.575	0.498	0.165	0.646	0.359	0.635	0.976	0.482	0.311	0	3	2	0.151	2.186
parvula13	1	MS, Atala Co., 1mi E McCool	33°12.767'	89°23.35'	2005.v.23	MEMU	693655		0.549	0.458	0.15	0.601	0.32	0.657	0.647	0.427	0.214	0	2	2	0.125	1.853
steinheili1	1	FL, Monroe Co., Key Largo; 4.5 NNE Jct Rt 1 on Rt 905	25°5' *	80°27' *	1989.vii.30	MCZC	00693551-A		0.608	0.48	0.16	0.745	0.392	0.764	0.774	0.577	0.256	16	3	2	0.165	2.146
steinheili2	1	FL, Broward Co., Plantation; 0.7 mi N Jct W Broward Blvd at Flamingo Rd	26°8' *	80°14' *	1994.i.7	MCZC	00693552-A		0.637	0.482	0.165	0.744	0.395	0.805	0.817	0.578	0.226	18	2	2	0.16	2.259
steinheili3	1	CR, Rio Reventazon, 3-5 mi E of Turrialba	9°54' *	83°37' *	1918.i.22	MCZC	00693553-B		0.601	0.494	0.16	0.735	0.409	0.725	0.976	0.598	0.177	20	3	2	0.155	2.302
steinheili4	1	Grenada, Coral Cove mangrove	11°59.7'	61°27.24'	2003.xi.11	JKWC	00751242-A		0.588	0.53	0.174	0.686	0.392	0.713	0.915	0.549	0.221	16	4	3	0.146	2.216
steinheili5	1	St. Vincent, La Soufriere Trail, trailhead parking	13°19.08'	61°9.48'	2006.vii.5	JKWC	751244		0.671	0.534	0.183	0.903	0.5	0.882	1.098	0.744	0.312	24	7	3	0.2	2.651
steinheili6	1	FL, Monroe County, Big Pine Key	24°41.427'	81°22.232'	2009.viii.24	TUENT	00536243-C		0.539	0.39	0.109	0.53	0.333	0.666	0.744		0.11	7	2	1	0.141	1.949
bourbonica1	1	MA, Middlesex Co., Boston	42°22' *	71°11' *	1994.v.17	MCZC	00693562-A		0.843	0.73	0.261	1.037	0.546	1.116	1.586	0.823	0.32	19	4	3	0.221	3.545
bourbonica2	1	FL, Broward Co., Plantation	26°8' *	80°14' *	1981.ix.14	MCZC	00693563-A		0.755	0.706	0.242	0.982	0.538	1.061	1.054	0.757	0.304	18	5	3	0.212	2.87
bourbonica3	1	FL, Monroe Co., Grassy Key	24°44' *	81°0' *	1994.i.4	MCZC	00753549-A		0.701	0.632	0.215	0.902	0.445	0.93	0.915	0.706	0.273	18	7	3	0.183	2.546
bourbonica4	1	FL, Monroe Co., John Pennekamp State Park	25°7' *	80°25' *	1979.i.10	UCDC	00753550-B		0.683	0.569	0.205	0.866	0.431	0.939	0.775	0.627	0.25	23	6	2	0.165	2.397
bourbonica5	1	HI, Hawaii Co., North Kohala District	20°8' *	155°47' *	1981.vii.28	UCDC	753551		0.695	0.671	0.235	0.882	0.476	1.008	0.866	0.683	0.287	23	7	3	0.202	2.569
fulva (RCA01)	3	LA, West Baton Rouge Co., Port Allen	30°27' *	91°14' *	2010.i.12	RSC	00536249-A, 00536250-B, 00536251-C		0.802	0.659	0.179	0.811	0.456	1.057	1.045	0.69	0.266	21.333	3.667	1.667	0.199	2.87
fulva (cf. pubens02)	1	FL, Alachua Co., Gainesville, Tumblin Creek Park	29°19.931'	82°38.712'	2009.i.27	TUENT	00751243-A		0.764	0.7	0.187	0.902	0.441	0.964	1.32	0.791	0.244	15	4	3		3.048
fulva (RCA05)	1	MS, Hancock Co., Lakeshore	30°16.517'	89°25.95'	2009.x.7	MEMU	751258		0.791	0.647	0.235	0.891	0.539	0.823	0.854	0.695	0.273	24	5	2	0.178	2.468
fulva (RCA07)	3	TX, Harris Co., Pasadena	29°41.464'	95°12.546'	2009.ii.9	TUENT	00751264, 00751265, 00751266		0.764	0.635	0.21	0.88	0.468	0.949	1.21	0.698	0.281	22.333	8.333	2	0.175	2.923
fulva (RCA08)	3	TX, Brazoria Co., Iowa Colony	29°25.8'	95°26.4'	2009.xi.17	TUENT	00751267, 00751268, 00751269		0.851	0.71	0.237	0.954	0.537	0.967	1.362	0.773	0.261	20.667	6.333	2.333	0.201	3.18
fulva (RCA09)	3	TX, Harris Co., Pasadena	29°36'	95°4.2'	2009.ix.1	TUENT	00751272, 00751273, 00751274		0.759	0.617	0.2	0.868	0.462	0.866	1.062	0.672	0.255	19.667	9.667	2	0.166	2.687
fulva (cf. pubens13)	1	USVI, St. Croix, Bethlehem MW 64; N of 66	17°42.42'	64°47.22'	2006.iii.11	JKWC	751274		0.858	0.752	0.212	0.911	0.537	0.953	1.147	0.713	0.256	18	6	2	0.18	2.958
fulva (RCA21)	3	TX, Harris Co., Pasadena	29°41' *	95°13' *	2005.iv.8	TUENT	00753655, 00753659, 00754833		0.744	0.637	0.207	0.745	0.492	0.931	1.414	0.7	0.272	19	8.333	2.333	0.182	3.089
fulva (cf. pubens22)	2	FL, Duval Co.	30°20' *	81°39' *		TUENT	00754834, 00754835		0.765	0.665	0.221	0.877	0.507	0.976	1.686	0.744	0.296	17	8.5	2.5	0.179	3.427
fulva (cf. pubens23)	2	FL, Alachua Co.	29°41' *	82°20' *		TUENT	00754836, 00754837		0.802	0.677	0.219	0.887	0.521	1.007	1.734	0.738	0.304	20	10	2	0.193	3.543
fulva (RCA24)	2	Paraguay, Neembucu	26°51'	57°58'	2002.xii.11	TUENT	00754838, 00754839		0.718	0.624	0.209	0.842	0.453	0.863	1.037	0.675	0.261	21	9.5	3	0.184	2.618
fulva syntype	2	Brazil, Rio de Janeiro	22°54' *	43°13' *	1857-1859	NMW	00753603-A, 00753604-B		0.767	0.723	0.228	0.911	0.51	0.956	1.057	0.769	0.278	18.5	8	2.5	0.198	2.78
RCA03	1	TX, Brazoria Co., East Columbia	29°8.481'	95°36.947'	2009.i.15	MEMU	751248		0.756	0.651	0.212	0.878	0.511	0.814	1.24	0.725	0.269	20	5	3	0.183	2.81
RCA06	1	MS, Hancock Co., Waveland	30°17.212'	89°22.57'	2009.vii.20	MEMU	751259		0.718	0.576	0.207	0.833	0.412	0.817	1.039	0.637	0.249	22	4	2	0.172	2.574
cf. pubens04	1	FL, Duval Co., Jacksonville Zoo	30°24.1'	81°38.8'	2009.iii.15	MEMU	751257		0.775	0.627	0.21	0.86	0.48	0.884	1.132	0.677	0.305	18	6	2	0.16	2.791
cf. pubens10	1	St Kitts above Belmont cane	17°23.76'	62°50.4'	2003.ix.19	JKWC	00693692-A		0.764	0.666	0.172	0.941	0.464	0.964	1.02	0.854	0.146	15	4	3	0.172	2.748
cf. pubens11	1	USVI St Croix Bethlehem MW	17°42.18'	64°47.1'	2004.vi.10	JKWC	693693		0.843	0.683	0.22	0.927	0.543	1.12	1.1	0.891	0.295	20	4	2	0.188	3.063
cf. pubens12	4	Barbados WI, Barbados Wildlife Preserve	13°16.1'	59°35.6'	1998.iii.19	JKWC	00693691-A, 00751278-A, 00751280-A, 00751281-A		0.777	0.637	0.219	0.888	0.491	0.925	1.247	0.713	0.284	23	8	2.75	0.179	2.949
cf. pubens14	1	USVI, St. Croix, Fredensborg; turn in 707	17°43.98'	64°47.28'	2006.iii.4	JKWC	751275		0.829	0.686	0.221	0.884	0.5	0.868	1.178	0.725	0.268	22	8	2	0.212	2.875
cf. pubens16	1	WI, Anguila, Junk's Hole Bay	18°12.06'	63°3'	2006.v.20	JKWC	00751277-A		0.784	0.647	0.195	0.882	0.5	0.931	1.025	0.738	0.225	28	7	3	0.16	2.74
cf. pubens17	1	WI, Barbados, Barbados Wildlife Preserve	13°16.1'	59°35.6'	1998.iii.19	JKWC	00751278-A		0.789	0.655	0.247	0.866	0.494	0.977	1.101	0.745	0.281	22	9	2	0.156	2.867
cf. pubens18	1	St. Lucia, Mankote Mangrove scrub along road	13°44.94'	60°56.16'	2006.vii. 10	JKWC	751279		0.714	0.593	0.188	0.783	0.431	0.884	0.976	0.647	0.207	20	8	2	0.183	2.574
pubens (cf. pubens15)	1	WI, Anguilla, Brimegin, True Eyes Rd	18°14.16'	63°3.06'	2005.v.21	JKWC	00751276-A		0.76	0.647	0.212	0.891	0.485	0.921	1.176	0.745	0.281	16	6	2	0.183	2.857
pubens (cf. pubens19)	1	WI, Anguilla, Lake's Quarry	18°14.883'	63°2.224	2006.v.21	JKWC	753587		0.804	0.686	0.212	0.976	0.519	0.939	1.147	0.753	0.277	23	6	4	0.197	2.89
pubens (cf. pubens20)	1	St. Kitts, Lodge	17°21.42'	62°44.76'	2007.v.9	JKWC	753590		0.833	0.715	0.212	0.951	0.519	0.977	1.038	0.784	0.226	25	5	4	0.183	2.848
pubens syntype	1	Antilles, St. Vincent, Kingstown	13°9' *	61°13' *	1893.x.17	MHNG	00753647-A		0.823	0.735	0.214	1.025	0.549	1.037	1.287	0.83	0.265	23	11	5	0.201	3.147
