# Supplementary material for: The Importance of Using Multiple Approaches for Identifying Emerging Invasive Species: The Case of the Rasberry Crazy Ant in the United States
Source: PLoS One. 2012 Sep 19;7(9):e45314. doi: 10.1371/journal.pone.0045314 (PMC3462614; doi:10.1371/journal.pone.0045314)
Supplement: Table S2 — Molecular data and GenBank accession numbers. (XLSX) [file pone.0045314.s002.xlsx]

## Sheet: Sheet1
Genus	species	Locality		voucher specimens		COI	wingless	EF1a-F1	EF1a-F2	CAD	argK
Nylanderia	n. sp. GUY02	Guyana: Mabura Hill		USNMENT00754842		FJ982452	FJ982536	FJ982498	FJ982578	FJ982621	JX425886
Nylanderia	n. sp. GUY03	Guyana: Mt. Ayanganna Base Camp		USNMENT00754843		FJ982453	FJ982537	FJ982499	FJ982579	FJ982622	JX425887
Nylanderia	n. sp. GUY05	Guyana: Mt. Ayanganna Cloud Forest		USNMENT00754844		FJ982454	FJ982538	FJ982500	FJ982580	FJ982623	JX425888
Nylanderia	n. sp. PER01	Peru: Madre de Dio		USNMENT00754845		FJ982459	FJ982542	FJ982504	FJ982584	FJ982628	JX425889
Nylanderia	n. sp. PER02	Peru: Madre de Dios		USNMENT00754846		FJ982460	FJ982543	FJ982505	FJ982585	FJ982629	JX425890
Nylanderia	n. sp. DR3 (01)	Dominican Republic: Park Ecologica Punta Cana		USNMENT00754847		FJ982449	FJ982533	FJ982495	FJ982575	FJ982618	JX425891
Nylanderia	fulva (RCA21)	USA: TX: Harris Co.		USNMENT00754848		FJ982462	FJ982545	FJ982507	FJ982587	FJ982631	JX425892
Nylanderia	fulva (RCA00)	USA: TX: Harris Co.		pending		JX426030	JX425974	JX426001	JX425948	JX425919	JX425893
Zatania	gloriosa	Mexico: Chiapas		pending		JX426031	JX425975	JX426002	JX425949	JX425920	JX425894
Nylanderia	arenivaga	USA: SC		pending		JX426032	JX425976	JX426003	JX425950	JX425921	JX425895
Zatania	cisipa	Puerto Rico		pending		JX426033	JX425977	JX426004	JX425951	JX425922	JX425896
Nylanderia	microps	Puerto Rico		pending		JX426034	JX425978	JX426005	JX425952	JX425923	JX425897
Nylanderia	n. sp. PR1	Puerto Rico		pending		JX426035	JX425979	JX426006	JX425953	JX425924	JX425898
Nylanderia	fulva (cf. pubens22)	USA: FL: Duval Co.		pending		JX426036	JX425980	JX426007	JX425954	JX425925	JX425899
Nylanderia	fulva (cf. pubens23)	USA: FL: Alachua Co.		pending		JX426037	JX425981	JX426008	JX425955	JX425926	JX425900
Nylanderia	fulva (cf. pubens02)	USA: FL: Alachua Co.		pending		JX426038	JX425982	JX426009	JX425956	JX425927	JX425901
Nylanderia	fulva (RCA01)	USA: LA: West Baton Rouge Co.		pending		JX426039	JX425983	JX426010	JX425957	JX425928	JX425902
Nylanderia	fulva (RCA09)	USA: TX: Harris Co.		pending		JX426040	JX425984	JX426011	JX425958	JX425929	JX425903
Nylanderia	fulva (RCA07)	USA: TX: Harris Co.		pending		JX426041	JX425985	JX426012	JX425959	JX425930	JX425904
Nylanderia	fulva (cf. pubens13)	USVI: St. Croix: Southcentral		pending		JX426042	JX425986	JX426013	JX425960	JX425931	JX425905
Nylanderia	pubens (cf. pubens20)	St. Kitts: St. Mary Cayon Par.		pending		JX426043	JX425987	JX426014	na	JX425932	JX425906
Nylanderia	pubens (cf. pubens19)	Anguilla: Lake's Quarry		pending		JX426044	JX425988	JX426015	JX425961	JX425933	JX425907
Nylanderia	fulva (fulva25)	Paraguay: Canindeyu		pending		JX426045	JX425989	JX426016	na	JX425934	JX425908
Nylanderia	steinheili - St. Vincent	St. Vincent: Prospect		pending		JX426046	JX425990	JX426017	JX425962	JX425936	JX425909
Nylanderia	n. sp. DR3 (02)	Dominican Republic: La Altagracia Prov.		pending		JX426047	JX425991	JX426018	na	JX425937	na
Nylanderia	n.sp. 83	Bahamas: North Andros Island		pending		JX426048	JX425992	JX426019	JX425963	JX425935	JX425910
Nylanderia	steinheili - Grenada	Grenada: Coral Cove		pending		JX426049	JX425993	JX426020	JX425964	JX425938	na
Nylanderia	guatemalensis	Tobago: Tobago Forest Reserve		pending		JX426050	na	JX426021	JX425965	JX425939	na
Nylanderia	steinheili - Nevis	Nevis: Prison Farm		pending		JX426051	JX425994	JX426022	JX425966	JX425940	JX425911
Nylanderia	bourbonica	Anguilla: Long Bay		pending		JX426052	JX425995	JX426023	JX425967	JX425941	JX425912
Nylanderia	n. sp. DR5	Dominican Republic: Parque Nacional Sierra de Bahoruco		pending		JX426053	JX425996	JX426024	JX425968	JX425942	JX425913
Nylanderia	n. sp. DR3 (03)	Dominican Republic: Parque Nacional del Este		pending		JX426054	JX425997	JX426025	JX425969	JX425943	JX425914
Nylanderia	n. sp. DR6	Dominican Republic: Cachote Forest		pending		JX426055	JX425998	JX426026	JX425970	JX425944	JX425915
Nylanderia	fulva (fulva24)	Paraguay: Neembucu		pending		JX426056	JX425999	JX426027	JX425971	JX425945	JX425916
Nylanderia	n. sp. DR1	Dominican Republic: Sierra de Bahoruco		pending		JX426057	JX426000	JX426028	JX425972	JX425946	JX425917
Nylanderia	pubens (cf. pubens15)	Anguilla: True Eyes Rd.		pending		JX426058	na	JX426029	JX425973	JX425947	JX425918
